# Supplementary material for: A Dynamic Connectome Supports the Emergence of Stable Computational Function of Neural Circuits through Reward-Based Learning
Source: eNeuro. 2018 Apr 24;5(2):ENEURO.0301-17.2018. doi: 10.1523/ENEURO.0301-17.2018 (PMC5913731; doi:10.1523/ENEURO.0301-17.2018)
Supplement: Extended Data — Supplementary Source Code. Download Extended Data, ZIP file. [file sup_enu-eN-TNC-0301-17-s02.zip]

Archive with 203 entries (147 files):
- code/
- code/AUTHORS
- code/CMakeLists.txt
- code/LICENSE
- code/README.md
- code/experiments/
- code/experiments/lever-task/
- code/experiments/lever-task/README.md
- code/experiments/lever-task/experiment.py
- code/experiments/lever-task/python/
- code/experiments/lever-task/python/__pycache__/
- code/experiments/lever-task/python/config.py
- code/experiments/lever-task/python/control_node.py
- code/experiments/lever-task/python/control_node_py3.py
- code/experiments/lever-task/python/experiment_utils/
- code/experiments/lever-task/python/experiment_utils/__init__.py
- code/experiments/lever-task/python/experiment_utils/__pycache__/
- code/experiments/lever-task/python/experiment_utils/reward.py
- code/experiments/lever-task/python/interface.py
- code/experiments/lever-task/python/network_node.py
- code/experiments/lever-task/python/network_node_py3.py
- code/experiments/lever-task/python/run.music
- code/experiments/lever-task/python/run_py3.music
- code/experiments/lever-task/python/snn_utils/
- code/experiments/lever-task/python/snn_utils/README.md
- code/experiments/lever-task/python/snn_utils/__init__.py
- code/experiments/lever-task/python/snn_utils/__pycache__/
- code/experiments/lever-task/python/snn_utils/buffer.py
- code/experiments/lever-task/python/snn_utils/comm/
- code/experiments/lever-task/python/snn_utils/comm/__init__.py
- code/experiments/lever-task/python/snn_utils/comm/__pycache__/
- code/experiments/lever-task/python/snn_utils/comm/music/
- code/experiments/lever-task/python/snn_utils/comm/music/__init__.py
- code/experiments/lever-task/python/snn_utils/comm/music/__pycache__/
- code/experiments/lever-task/python/snn_utils/comm/music/node/
- code/experiments/lever-task/python/snn_utils/comm/music/node/__init__.py
- code/experiments/lever-task/python/snn_utils/comm/music/node/__pycache__/
- code/experiments/lever-task/python/snn_utils/comm/music/node/nest.py
- code/experiments/lever-task/python/snn_utils/comm/nest.py
- code/experiments/lever-task/python/snn_utils/comm/serializer.py
- code/experiments/lever-task/python/snn_utils/comm/zmq/
- code/experiments/lever-task/python/snn_utils/comm/zmq/__init__.py
- code/experiments/lever-task/python/snn_utils/comm/zmq/__pycache__/
- code/experiments/lever-task/python/snn_utils/plotter/
- code/experiments/lever-task/python/snn_utils/plotter/__init__.py
- code/experiments/lever-task/python/snn_utils/plotter/__pycache__/
- code/experiments/lever-task/python/snn_utils/plotter/backends/
- code/experiments/lever-task/python/snn_utils/plotter/backends/__init__.py
- code/experiments/lever-task/python/snn_utils/plotter/backends/__pycache__/
- code/experiments/lever-task/python/snn_utils/plotter/backends/mpl.py
- code/experiments/lever-task/python/snn_utils/plotter/backends/tk.py
- code/experiments/lever-task/python/snn_utils/plotter/data_provider.py
- code/experiments/lever-task/python/snn_utils/plotter/interface/
- code/experiments/lever-task/python/snn_utils/plotter/interface/__init__.py
- code/experiments/lever-task/python/snn_utils/plotter/interface/__pycache__/
- code/experiments/lever-task/python/snn_utils/plotter/plots/
- code/experiments/lever-task/python/snn_utils/plotter/plots/__init__.py
- code/experiments/lever-task/python/snn_utils/plotter/plots/__pycache__/
- code/experiments/lever-task/python/test_spore.py
- code/experiments/lever-task/python/zmq_proxy_node.py
- code/experiments/lever-task/python/zmq_proxy_node_py3.py
- code/experiments/routing-task/
- code/experiments/routing-task/README.md
- code/experiments/routing-task/experiment.py
- code/experiments/routing-task/python/
- code/experiments/routing-task/python/__pycache__/
- code/experiments/routing-task/python/__pycache__/config.cpython-35.pyc
- code/experiments/routing-task/python/__pycache__/control_node.cpython-35.pyc
- code/experiments/routing-task/python/__pycache__/network_node.cpython-35.pyc
- code/experiments/routing-task/python/__pycache__/zmq_proxy_node.cpython-35.pyc
- code/experiments/routing-task/python/config.py
- code/experiments/routing-task/python/config.pyc
- code/experiments/routing-task/python/control_node.py
- code/experiments/routing-task/python/control_node_py3.py
- code/experiments/routing-task/python/experiment_utils/
- code/experiments/routing-task/python/experiment_utils/__init__.py
- code/experiments/routing-task/python/experiment_utils/__pycache__/
- code/experiments/routing-task/python/experiment_utils/__pycache__/__init__.cpython-35.pyc
- code/experiments/routing-task/python/experiment_utils/__pycache__/reward.cpython-35.pyc
- code/experiments/routing-task/python/experiment_utils/reward.py
- code/experiments/routing-task/python/interface.py
- code/experiments/routing-task/python/network_node.py
- code/experiments/routing-task/python/network_node_py3.py
- code/experiments/routing-task/python/run.music
- code/experiments/routing-task/python/run_py3.music
- code/experiments/routing-task/python/snn_utils/
- code/experiments/routing-task/python/snn_utils/README.md
- code/experiments/routing-task/python/snn_utils/__init__.py
- code/experiments/routing-task/python/snn_utils/__init__.pyc
- code/experiments/routing-task/python/snn_utils/__pycache__/
- code/experiments/routing-task/python/snn_utils/__pycache__/__init__.cpython-35.pyc
- code/experiments/routing-task/python/snn_utils/__pycache__/buffer.cpython-35.pyc
- code/experiments/routing-task/python/snn_utils/buffer.py
- code/experiments/routing-task/python/snn_utils/comm/
- code/experiments/routing-task/python/snn_utils/comm/__init__.py
- code/experiments/routing-task/python/snn_utils/comm/__init__.pyc
- code/experiments/routing-task/python/snn_utils/comm/__pycache__/
- code/experiments/routing-task/python/snn_utils/comm/__pycache__/__init__.cpython-35.pyc
- code/experiments/routing-task/python/snn_utils/comm/__pycache__/serializer.cpython-35.pyc
- code/experiments/routing-task/python/snn_utils/comm/music/
- code/experiments/routing-task/python/snn_utils/comm/music/__init__.py
- code/experiments/routing-task/python/snn_utils/comm/music/__init__.pyc
- code/experiments/routing-task/python/snn_utils/comm/music/__pycache__/
- code/experiments/routing-task/python/snn_utils/comm/music/__pycache__/__init__.cpython-35.pyc
- code/experiments/routing-task/python/snn_utils/comm/music/node/
- code/experiments/routing-task/python/snn_utils/comm/music/node/__init__.py
- code/experiments/routing-task/python/snn_utils/comm/music/node/__pycache__/
- code/experiments/routing-task/python/snn_utils/comm/music/node/__pycache__/__init__.cpython-35.pyc
- code/experiments/routing-task/python/snn_utils/comm/music/node/__pycache__/nest.cpython-35.pyc
- code/experiments/routing-task/python/snn_utils/comm/music/node/nest.py
- code/experiments/routing-task/python/snn_utils/comm/nest.py
- code/experiments/routing-task/python/snn_utils/comm/serializer.py
- code/experiments/routing-task/python/snn_utils/comm/zmq/
- code/experiments/routing-task/python/snn_utils/comm/zmq/__init__.py
- code/experiments/routing-task/python/snn_utils/comm/zmq/__pycache__/
- code/experiments/routing-task/python/snn_utils/comm/zmq/__pycache__/__init__.cpython-35.pyc
- code/experiments/routing-task/python/snn_utils/plotter/
- code/experiments/routing-task/python/snn_utils/plotter/__init__.py
- code/experiments/routing-task/python/snn_utils/plotter/__pycache__/
- code/experiments/routing-task/python/snn_utils/plotter/__pycache__/__init__.cpython-35.pyc
- code/experiments/routing-task/python/snn_utils/plotter/__pycache__/data_provider.cpython-35.pyc
- code/experiments/routing-task/python/snn_utils/plotter/backends/
- code/experiments/routing-task/python/snn_utils/plotter/backends/__init__.py
- code/experiments/routing-task/python/snn_utils/plotter/backends/__pycache__/
- code/experiments/routing-task/python/snn_utils/plotter/backends/mpl.py
- code/experiments/routing-task/python/snn_utils/plotter/backends/tk.py
- code/experiments/routing-task/python/snn_utils/plotter/data_provider.py
- code/experiments/routing-task/python/snn_utils/plotter/interface/
- code/experiments/routing-task/python/snn_utils/plotter/interface/__init__.py
- code/experiments/routing-task/python/snn_utils/plotter/interface/__pycache__/
- code/experiments/routing-task/python/snn_utils/plotter/plots/
- code/experiments/routing-task/python/snn_utils/plotter/plots/__init__.py
- code/experiments/routing-task/python/snn_utils/plotter/plots/__pycache__/
- code/experiments/routing-task/python/snn_utils/plotter/plots/__pycache__/__init__.cpython-35.pyc
- code/experiments/routing-task/python/test_spore.py
- code/experiments/routing-task/python/zmq_proxy_node.py
- code/experiments/routing-task/python/zmq_proxy_node_py3.py
- code/extras/
- code/extras/logos/
- code/extras/logos/nest-spore-header.svg
- code/extras/logos/nest-spore.svg
- code/src/
- code/src/CMakeLists.txt
- code/src/circular_buffer.h
- code/src/connection_data_logger.cpp
- code/src/connection_data_logger.h
- code/src/connection_updater.cpp
- code/src/connection_updater.h
- code/src/diligent_connector_model.h
- code/src/param_utils.cpp
- code/src/param_utils.h
- code/src/poisson_dbl_exp_neuron.cpp
- code/src/poisson_dbl_exp_neuron.h
- code/src/reward_in_proxy.cpp
- code/src/reward_in_proxy.h
- code/src/sli/
- code/src/sli/sporemodule-init.sli
- code/src/spore.h
- code/src/spore_names.cpp
- code/src/spore_names.h
- code/src/spore_test_base.h
- code/src/spore_test_connection.h
- code/src/spore_test_node.cpp
- code/src/spore_test_node.h
- code/src/sporemodule.cpp
- code/src/sporemodule.h
- code/src/synaptic_sampling_rewardgradient_connection.cpp
- code/src/synaptic_sampling_rewardgradient_connection.h
- code/src/test_circular_buffer.cpp
- code/src/test_circular_buffer.h
- code/src/test_pulse_trace.cpp
- code/src/test_pulse_trace.h
- code/src/test_tracing_node.cpp
- code/src/test_tracing_node.h
- code/src/tracing_node.cpp
- code/src/tracing_node.h
- code/unittests/
- code/unittests/CMakeLists.txt
- code/unittests/test_circular_buffer.py
- code/unittests/test_connection.py
- code/unittests/test_dbl_exp_neuron.py
- code/unittests/test_dbl_exp_neuron_io.py
- code/unittests/test_dbl_exp_neuron_rate.py
- code/unittests/test_garbage_collector.py
- code/unittests/test_music_integration.py
- code/unittests/test_reward_in_proxy/
- code/unittests/test_reward_in_proxy/__init__.py
- code/unittests/test_reward_in_proxy/__pycache__/
- code/unittests/test_reward_in_proxy/nest_receiver.py
- code/unittests/test_reward_in_proxy/nest_receiver_py3.py
- code/unittests/test_reward_in_proxy/test.music
- code/unittests/test_reward_in_proxy/test.py
- code/unittests/test_reward_in_proxy/test_py3.music
- code/unittests/test_reward_in_proxy/time_sender.py
- code/unittests/test_reward_in_proxy/time_sender_py3.py
- code/unittests/test_reward_synapse.py
- code/unittests/test_reward_synapse_io.py
- code/unittests/test_reward_synapse_stdp.py
- code/unittests/test_tracing_node.py
- code/utils/
- code/utils/init-docs.sh
- code/utils/run-style-check.sh
- code/utils/update-docs.sh
