# Supplementary material for: A Dynamic Connectome Supports the Emergence of Stable Computational Function of Neural Circuits through Reward-Based Learning
Source: eNeuro. 2018 Apr 24;5(2):ENEURO.0301-17.2018. doi: 10.1523/ENEURO.0301-17.2018 (PMC5913731; doi:10.1523/ENEURO.0301-17.2018)
Supplement: Extended Data — Supplementary Source Code. Download Extended Data, ZIP file. [file sup_enu-eN-TNC-0301-17-s02.zip › code/experiments/lever-task/python/config.py]

#
# This file is part of SPORE.
#
# Copyright (C) 2016, the SPORE team (see AUTHORS).
#
# SPORE is free software: you can redistribute it and/or modify
# it under the terms of the GNU General Public License as published by
# the Free Software Foundation, either version 2 of the License, or
# (at your option) any later version.
#
# SPORE is distributed in the hope that it will be useful,
# but WITHOUT ANY WARRANTY; without even the implied warranty of
# MERCHANTABILITY or FITNESS FOR A PARTICULAR PURPOSE.  See the
# GNU General Public License for more details.
#
# You should have received a copy of the GNU General Public License
# along with SPORE.  If not, see <http://www.gnu.org/licenses/>.
#
#

# ##########################################################
#           GLOBAL CONFIGURATION FILE
# ##########################################################

import logging
import sys


def s_to_ms(seconds):
    return seconds * 1000.0


logging.basicConfig(level=logging.INFO,
                    format='%(asctime)s | %(module)s | %(levelname)-8s | %(message)s',
                    datefmt='%s')

# ############################################## NEST TOPOLOGY #########################################################

n_patterns = 2
n_input_neurons = 50
n_hidden_neurons = 40
n_input_hidden = 30
n_up_neurons = 10
n_down_neurons = 10
n_inhibitory_neurons = 20
n_reward_channels = 1

# ############################################## TASK ##################################################################

threshold_1 = -15.0
threshold_2 = 15.0

max_trial_duration = 10.0
reward_duration = 0.3
min_wait_duration = 0.5
max_wait_duration = 1.0


# ############################################## MUSIC #################################################################

music_node_timestep = 0.015
standard_accepted_latency = 0
standard_delay = 0

music_control_node_activity_in_port = {
    'port_name': 'activity_in',
    'maxBuffered': 1,
    'base': 0,
    'accLatency': music_node_timestep + 0.001,
    'fallback_width': n_hidden_neurons,
}

music_control_node_reward_out_ports = {
    'maxBuffered': 1,
    'fallback_width': n_reward_channels,
}

music_control_node_activity_rates_out_ports = {
    'port_name': 'activity_rates_out',
    'maxBuffered': 1,
    'fallback_width': n_patterns,
}

music_control_node_pattern_out_port = {
    'port_name': 'pattern_out',
    'maxBuffered': 1,
    'base': 0,
}

music_network_node_pattern_in_port = {
    'port_name': 'pattern_in',
    'maxBuffered': 1,
    'accLatency': 0.0,
}

music_network_node_activity_out_port = {
    'port_name': 'activity_out',
}

music_network_node_reward_in_port = {
    'port_name': 'reward_in',
    'delay': 0.0,
}

music_zmq_proxy_config = {
    'communication': {
        'format': 'ujson',
        'port': 8001,
        'host': '127.0.0.1',
    },
    'cont_port_defaults': {
        'maxBuffered': 1,
        'delay': standard_delay,
        'interpolate': False,
    },
    'event_port_defaults': {
        'maxBuffered': 1,
        'accLatency': standard_accepted_latency,
        'base': 0,
    },
    'cont': {
        'pattern_id_in': {
            'keys': ['pattern_id'],
        },
        'activity_rates_in': {
            'keys': ['activity_rate_{}'.format(i) for i in range(n_patterns)],
        },
        'curr_reward_in': {
            'keys': ['curr'],
        },
        'norm_reward_in': {
            'keys': ['norm'],
        },
        'mean_reward_in': {
            'keys': ['mean'],
        }
    },
    'event': {
        'pattern_in': {
            'keys': n_input_neurons,
        },
        'activity_in': {
            'keys': n_hidden_neurons,
        }
    }
}

# ############################################## EXPERIMENT PARAMETERS #################################################

# all parameters in [s]

network_node_time_step = 0.001
total_simulation_time = 100000.0
synapse_update_interval = 0.1

if len(sys.argv) > 1 and "TEST_MODE" in sys.argv[1:]:
    total_simulation_time = 20.0

nest_n_threads = 4  # None -> auto; Integer -> according fixed number of threads

# EXPERIMENT

min_phase_duration = 0.5  # [s]
max_phase_duration = 1.0  # [s]
background_rate = 2  # [hz]
max_rate = 60  # [hz]
random_seed = 1338

# REWARD

spike_rate_time_window = 0.5  # [s]
spike_rate_buffer_clear_on_phase_change = True
reward_integration_time = 50  # [s]
reward_offset = 0.02  #
reward_target_scale = 0.2  #
reward_soft_threshold = 25.0  # [hz]

# ASSESSMENT

compute_node_print_interval = 1000

plotter_node_time_window = max_phase_duration * 15  # [s]

# #######################################################################
# ########################### NETWORK ###################################
# #######################################################################

synapse_init_mean = -0.5
synapse_init_std = 0.5

weight_mean_i_to_e = -1.0
weight_std_i_to_e = 0.2

weight_mean_e_to_i = 0.5
weight_std_e_to_i = 0.1

n_max_connections_input_hidden = 10
n_max_connections_hidden_hidden = 10
p_connection_input_hidden = 0.5
p_connection_hidden_hidden = 0.5

synapse_properties = {
    "temperature": 0.1,  # temperature of parameter posterior
    "gradient_noise": 0.0,  # temperature on reward gradient
    "episode_length": s_to_ms(1.0),  # episode length parameter of synapse
    "integration_time": s_to_ms(50.0),  # time to estimate expectations over
    "learning_rate": 0.005 * (1.0 / 100000.0),  # learning rate
    "parameter_mapping_offset": 3.0,  # offset theta_0
    "psp_tau_fall": 20.0,  # psp falling edge time constant
    "psp_tau_rise": 2.0,  # psp rising edge time constant
    "max_param": 5.0,  # maximum synaptic parameter
    "min_param": -2.0,  # minimum synaptic parameter
    "max_param_change": 40.0,  # maximum synaptic parameter change
    "gradient_scale": 1.0,  # activate synaptic gradient integration
    "direct_gradient_rate": 0.0,  # rate of direct effect of gradient on the synapse
    "prior_mean": 0.0,  # mean of parameter prior
    "prior_precision": 0.25,  # inverse variance of parameter prior
}

hidden_neuron_properties = {
    "dead_time": s_to_ms(0.005),  # refractory time after spike
    "target_rate": 5.0,  # target spiking rate
    "I_e": -3.0,  # membrane offset parameter
    "target_adaptation_speed": 0.1,  # adaptation speed of homestatic mechanism
    "c_1": 0.0,  # weight for linear part of firing probability
    "c_2": 1.0,  # weight for exponential part of firing probability
    "c_3": 1.0,  # temperature for exponential part of firing probability
    "with_reset": False  # don't reset membrane after spike
}

inhibitory_neuron_properties = {
    "dead_time": s_to_ms(0.002),  # refractory time after spike
    "I_e": -3.0,  # membrane offset parameter
    "target_adaptation_speed": 0.0,  # adaptation speed of homestatic mechanism
    "c_1": 0.0,  # weight for linear part of firing probability
    "c_2": 1.0,  # weight for exponential part of firing probability
    "c_3": 1.0,  # temperature for exponential part of firing probability
    "with_reset": False  # don't reset membrane after spike
}
