# Supplementary material for: A Dynamic Connectome Supports the Emergence of Stable Computational Function of Neural Circuits through Reward-Based Learning
Source: eNeuro. 2018 Apr 24;5(2):ENEURO.0301-17.2018. doi: 10.1523/ENEURO.0301-17.2018 (PMC5913731; doi:10.1523/ENEURO.0301-17.2018)
Supplement: Extended Data — Supplementary Source Code. Download Extended Data, ZIP file. [file sup_enu-eN-TNC-0301-17-s02.zip › code/experiments/lever-task/python/experiment_utils/reward.py]

from config import *

import numpy as np


def sigmoid(x):
    return 1 / (1 + np.exp(-x))


class RewardGenerator(object):
    def __init__(self, normalization_time_window=0.0):
        assert(normalization_time_window >= 0.0)
        self._normalization_window = normalization_time_window

        if self._normalization_window > 0.0:
            self._gamma = np.exp(-1e-3 / self._normalization_window)
            self._mean_reward = 0.0
        else:
            self._gamma = np.NaN
            self._mean_reward = np.NaN

        self._curr_reward = 0.0
        self._norm_reward = np.NaN

    def compute_reward(self, has_reward):
        
        if has_reward:
            reward = 1.0
        else:
            reward = 0.0

        self._curr_reward = reward

        if self._normalization_window > 0.0:
            reward = self._normalize_reward(reward)

        return reward

    def get_mean_reward(self):
        return self._mean_reward

    def get_curr_reward(self):
        return self._curr_reward

    def get_norm_reward(self):
        return self._norm_reward

    def _normalize_reward(self, reward):
        self._mean_reward = max(self._gamma * self._mean_reward + (1 - self._gamma) * reward, reward_offset)
        self._norm_reward = reward / self._mean_reward + reward_offset if reward > 0.0 else reward_offset
        return self._norm_reward
