# Supplementary material for: A Dynamic Connectome Supports the Emergence of Stable Computational Function of Neural Circuits through Reward-Based Learning
Source: eNeuro. 2018 Apr 24;5(2):ENEURO.0301-17.2018. doi: 10.1523/ENEURO.0301-17.2018 (PMC5913731; doi:10.1523/ENEURO.0301-17.2018)
Supplement: Extended Data — Supplementary Source Code. Download Extended Data, ZIP file. [file sup_enu-eN-TNC-0301-17-s02.zip › code/experiments/lever-task/python/run_py3.music]

[nest]
  np = 1
  binary = ./network_node_py3.py

[control_node]
  np = 1
  binary = ./control_node_py3.py

[plotter]
  np = 1
  binary = ./zmq_proxy_node_py3.py

nest.activity_out -> control_node.activity_in [20]
control_node.pattern_out -> nest.pattern_in [200]
control_node.norm_reward_out -> nest.reward_in [1]

control_node.curr_reward_out -> plotter.curr_reward_in [1]
control_node.norm_reward_out -> plotter.norm_reward_in [1]
control_node.mean_reward_out -> plotter.mean_reward_in [1]
control_node.pattern_id_out -> plotter.pattern_id_in [1]
control_node.activity_rates_out -> plotter.activity_rates_in [2]
control_node.pattern_out -> plotter.pattern_in [200]
nest.activity_out -> plotter.activity_in [20]
