# Supplementary material for: A Dynamic Connectome Supports the Emergence of Stable Computational Function of Neural Circuits through Reward-Based Learning
Source: eNeuro. 2018 Apr 24;5(2):ENEURO.0301-17.2018. doi: 10.1523/ENEURO.0301-17.2018 (PMC5913731; doi:10.1523/ENEURO.0301-17.2018)
Supplement: Extended Data — Supplementary Source Code. Download Extended Data, ZIP file. [file sup_enu-eN-TNC-0301-17-s02.zip › code/experiments/lever-task/python/snn_utils/comm/nest.py]

import logging
import numpy as np
import nest

logger = logging.getLogger(__name__)


class WeightCommunicator(object):
    """
        Utility component for gathering and broadcasting weights via ZMQ.
        Weights of registered connections are pulled and broadcasted each time `communicate` is called.
    """

    def __init__(self, send, serialize=lambda data: repr(data), prefix="weight"):
        self._serialize = serialize
        self._prefix = prefix
        self._conn_spec = {}
        self._send = send

    @staticmethod
    def _create_base_message(pre, post, conns):
        conns_col = np.rollaxis(np.array(conns), 1)
        return {
            # TODO @discuss src vs. pre; trg vs. post
            'src_gid': conns_col[0], 'trg_gid': conns_col[1],
            'src_lid': conns_col[0] - min(pre),
            'trg_lid': conns_col[1] - min(post),
        }

    def add_conn_spec(self, key, pre, post, conns):
        assert key not in self._conn_spec, "association between prefix and connection specification should be unique"
        self._conn_spec[key] = (conns, WeightCommunicator._create_base_message(pre, post, conns))

    def communicate(self, sim_time):
        for key, (conns, msg) in list(self._conn_spec.items()):
            msg['sim_time'] = sim_time
            msg['weight'] = nest.GetStatus(conns, 'weight')
            self._send(["{prefix}/{key}".format(prefix=self._prefix, key=key), self._serialize(msg)])
