# Supplementary material for: A Dynamic Connectome Supports the Emergence of Stable Computational Function of Neural Circuits through Reward-Based Learning
Source: eNeuro. 2018 Apr 24;5(2):ENEURO.0301-17.2018. doi: 10.1523/ENEURO.0301-17.2018 (PMC5913731; doi:10.1523/ENEURO.0301-17.2018)
Supplement: Extended Data — Supplementary Source Code. Download Extended Data, ZIP file. [file sup_enu-eN-TNC-0301-17-s02.zip › code/experiments/lever-task/python/snn_utils/plotter/backends/mpl.py]

import logging

import matplotlib.pyplot as plt

import snn_utils.plotter as plotter

logger = logging.getLogger(__name__)


def configure_matplotlib():
    plt.ion()  # interactive mode
    plt.rcParams['figure.facecolor'] = 'white'
    plt.rcParams['axes.facecolor'] = 'white'
    plt.switch_backend('TkAgg')


class MatplotlibWindow(plotter.PlotWindow):
    def __init__(self, plot_builder, data_source, max_time_window=None, enabled=True):
        plotter.PlotWindow.__init__(self, plot_builder, data_source, max_time_window)

        self._enabled = enabled

        self._layout_on_update = True
        self._fig.canvas.mpl_connect('resize_event', self._on_resize)

        self._fig.canvas.mpl_connect('button_press_event', self._on_click)

        self._update_window_title()

    def _create_figure(self):
        return plt.figure()

    def _draw(self):
        self._fig.canvas.draw()

    def _update_window_title(self):
        self._fig.canvas.set_window_title("Plotter [{}]".format(["disabled", "enabled"][self._enabled]))

    def _on_resize(self, resize_event):
        self._layout_on_update = True

    def _on_click(self, mouse_event):
        if mouse_event.button == 3:
            # left mouse button
            self._enabled = not self._enabled
            self._update_window_title()
            logger.info("Plotter: drawing {}".format(["disabled", "enabled"][self._enabled]))

    def draw(self):
        self.get_figure().canvas.flush_events()
        if self._layout_on_update:
            self._layout_on_update = False
            self._fig.tight_layout()
            if not self._enabled:
                self._draw()
        if self._enabled:
            plotter.PlotWindow.draw(self)
