# Supplementary material for: A Dynamic Connectome Supports the Emergence of Stable Computational Function of Neural Circuits through Reward-Based Learning
Source: eNeuro. 2018 Apr 24;5(2):ENEURO.0301-17.2018. doi: 10.1523/ENEURO.0301-17.2018 (PMC5913731; doi:10.1523/ENEURO.0301-17.2018)
Supplement: Extended Data — Supplementary Source Code. Download Extended Data, ZIP file. [file sup_enu-eN-TNC-0301-17-s02.zip › code/src/circular_buffer.h]

/*
 * This file is part of SPORE.
 *
 * Copyright (C) 2016, the SPORE team (see AUTHORS).
 *
 * SPORE is free software: you can redistribute it and/or modify
 * it under the terms of the GNU General Public License as published by
 * the Free Software Foundation, either version 2 of the License, or
 * (at your option) any later version.
 *
 * SPORE is distributed in the hope that it will be useful,
 * but WITHOUT ANY WARRANTY; without even the implied warranty of
 * MERCHANTABILITY or FITNESS FOR A PARTICULAR PURPOSE.  See the
 * GNU General Public License for more details.
 *
 * You should have received a copy of the GNU General Public License
 * along with SPORE.  If not, see <http://www.gnu.org/licenses/>.
 *
 *
 * File:   circular_buffer.h
 *
 * Created on November 3, 2016, 6:23 PM
 */

#ifndef CIRCULAR_BUFFER_H
#define CIRCULAR_BUFFER_H


namespace spore
{

/**
 * @brief An iterable circular buffer.
 *
 * This class provides the buffer that is used by TracingNode to hold traces.
 *
 * @note resize erases all values and sets the whole vector to defaults.
 */
template<typename T>
class CircularBuffer
{
public:

    /**
     * @brief Constant iterator class.
     */
    class const_iterator
    {
    public:

        /**
         * Copy constructor.
         */
        const_iterator(const const_iterator& src)
        : ptr_(src.ptr_),
        begin_(src.begin_),
        end_(src.end_)
        {
        }

        /**
         * Iterator increment. Wraps around at limits of the buffer.
         */
        inline
        const_iterator& operator++()
        {
            if (++ptr_ == end_)
                ptr_ = begin_;
            return *this;
        }

        /**
         * Iterator decrement. Wraps around at limits of the buffer.
         */
        inline
        const_iterator& operator--()
        {
            if (ptr_ == begin_)
                ptr_ = end_ - 1;
            else
                ptr_--;
            return *this;
        }

        /**
         * Iterator dereferencing operator. Returns a constant reference
         * to the buffer content at the current location.
         */
        inline
        T const& operator*() const
        {
            return *ptr_;
        }

    private:
        friend class CircularBuffer;

        /**
         * Constructor.
         */
        const_iterator(size_t offs, T const* mem, size_t size)
        : ptr_(&mem[offs]),
        begin_(mem),
        end_(&mem[size])
        {
        }

        T const* ptr_;
        T const* begin_;
        T const* end_;
    };

    /**
     * Default constructor.
     */
    CircularBuffer()
    : mem_(0),
    size_(0)
    {
    }

    /**
     * Copy constructor.
     */
    CircularBuffer(const CircularBuffer& src)
    : mem_(0),
    size_(src.size_)
    {
        if (src.size_ > 0)
        {
            mem_ = new T[size_];
            for (size_t i = 0; i < size_; i++)
                mem_[i] = src.mem_[i];
        }
    }

    /**
     * Destructor.
     */
    ~CircularBuffer()
    {
        delete mem_;
    }

    /**
     * Change the size of the buffer to new value. All its content gets
     * overwritten with v.
     */
    void resize(size_t new_size, T v)
    {
        delete mem_;
        mem_ = 0;
        if (new_size > 0)
        {
            mem_ = new T[new_size];
            for (size_t i = 0; i < new_size; i++)
                mem_[i] = v;
        }
        size_ = new_size;
    }

    /**
     * Returns the value of the buffer at the given location. Location index
     * wraps around at the limits of the buffer.
     */
    T &operator[](size_t at)
    {
        assert(mem_);
        return mem_[get_index(at)];
    }

    /**
     * Returns a constant iterator to read from the buffer at the given
     * location. Location index wraps around at the limits of the buffer.
     */
    const_iterator get(size_t at) const
    {
        assert(mem_);
        return const_iterator(get_index(at), mem_, size_);
    }

    /**
     * Returns the current size of the buffer.
     */
    size_t size() const
    {
        return size_;
    }

private:

    /**
     * Computes the index to the buffer.
     */
    inline
    size_t get_index(size_t at) const
    {
        return at % size_;
    }

    T* mem_;
    size_t size_;
};

}

#endif /* CIRCULAR_BUFFER_H */
