# Supplementary material for: A Dynamic Connectome Supports the Emergence of Stable Computational Function of Neural Circuits through Reward-Based Learning
Source: eNeuro. 2018 Apr 24;5(2):ENEURO.0301-17.2018. doi: 10.1523/ENEURO.0301-17.2018 (PMC5913731; doi:10.1523/ENEURO.0301-17.2018)
Supplement: Extended Data — Supplementary Source Code. Download Extended Data, ZIP file. [file sup_enu-eN-TNC-0301-17-s02.zip › code/src/connection_data_logger.h]

/*
 * This file is part of SPORE.
 *
 * Copyright (C) 2016, the SPORE team (see AUTHORS).
 *
 * SPORE is free software: you can redistribute it and/or modify
 * it under the terms of the GNU General Public License as published by
 * the Free Software Foundation, either version 2 of the License, or
 * (at your option) any later version.
 *
 * SPORE is distributed in the hope that it will be useful,
 * but WITHOUT ANY WARRANTY; without even the implied warranty of
 * MERCHANTABILITY or FITNESS FOR A PARTICULAR PURPOSE.  See the
 * GNU General Public License for more details.
 *
 * You should have received a copy of the GNU General Public License
 * along with SPORE.  If not, see <http://www.gnu.org/licenses/>.
 *
 *
 * File:   connection_data_logger.h
 *
 * Created on November 8, 2016, 11:57 AM
 */

#ifndef CONNECTION_DATA_LOGGER_H
#define CONNECTION_DATA_LOGGER_H

#include <string>
#include <vector>

#include "nest.h"
#include "dictdatum.h"


namespace spore
{

/**
 * @brief Base class to all data loggers for connections.
 */
class ConnectionDataLoggerBase
{
public:
    typedef nest::index recorder_port;

    ConnectionDataLoggerBase();
    ~ConnectionDataLoggerBase();

    void get_status(DictionaryDatum& d, recorder_port port) const;
    void set_status(const DictionaryDatum& d, recorder_port& port);
    void clear();

protected:

    /**
     * @brief Data structure that holds the recorded data.
     */
    struct RecorderData
    {
        RecorderData(size_t size);
        void clear();

        std::vector<double> recorder_times_;
        std::vector< std::vector<double> > recorder_values_;
        double interval_;
    };

    recorder_port add_recordable_connection();

    std::vector< RecorderData* > recorder_data_;
    std::vector< Name > recorder_names_;
};

/**
 * @brief Generic version of data logger for connections.
 */
template<typename ConnectionType>
class ConnectionDataLogger : public ConnectionDataLoggerBase
{
public:
    typedef double ( ConnectionType::*DataAccessFct )() const;

    void register_recordable_variable(const Name& name, DataAccessFct data_access_fct);
    void record(double time, ConnectionType const& host, recorder_port port);

private:
    std::vector< DataAccessFct > data_access_fct_;
};


//
// ConnectionDataLogger implementation.
//

/**
 * Add a new recordable variable to the recorder object.
 *
 * @param name name of the recordable variable.
 * @param data_access_fct pointer to the member function to retrieve the variable.
 */
template<typename ConnectionType>
void ConnectionDataLogger<ConnectionType>::register_recordable_variable(const Name& name,
                                                                        DataAccessFct data_access_fct)
{
    recorder_names_.push_back(name);
    data_access_fct_.push_back(data_access_fct);
}

/**
 * Record current variable values from the given host connection. Values are
 * recorded only if the last recording time is older than the recorder interval.
 *
 * @param time current time of recording.
 * @param host the host connection.
 * @param port the recorder port of the host connection.
 */
template<typename ConnectionType>
void ConnectionDataLogger<ConnectionType>::record(double time_step,
                                                  ConnectionType const& host,
                                                  recorder_port port)
{
    if (port == nest::invalid_index)
        return;

    assert(port < recorder_data_.size());
    ConnectionDataLoggerBase::RecorderData &recorder = *recorder_data_[port];

    if (recorder.interval_ == 0)
        return;

    if (recorder.recorder_times_.empty() || (recorder.recorder_times_.back() + recorder.interval_ <= time_step))
    {
        recorder.recorder_times_.push_back(time_step);

        for (size_t i = 0; i < recorder.recorder_values_.size(); i++)
        {
            recorder.recorder_values_[i].push_back(((host).*(data_access_fct_[i]))());
        }
    }
}

}

#endif
