# Supplementary material for: A Dynamic Connectome Supports the Emergence of Stable Computational Function of Neural Circuits through Reward-Based Learning
Source: eNeuro. 2018 Apr 24;5(2):ENEURO.0301-17.2018. doi: 10.1523/ENEURO.0301-17.2018 (PMC5913731; doi:10.1523/ENEURO.0301-17.2018)
Supplement: Extended Data — Supplementary Source Code. Download Extended Data, ZIP file. [file sup_enu-eN-TNC-0301-17-s02.zip › code/src/connection_updater.cpp]

/*
 * This file is part of SPORE.
 *
 * Copyright (C) 2016, the SPORE team (see AUTHORS).
 *
 * SPORE is free software: you can redistribute it and/or modify
 * it under the terms of the GNU General Public License as published by
 * the Free Software Foundation, either version 2 of the License, or
 * (at your option) any later version.
 *
 * SPORE is distributed in the hope that it will be useful,
 * but WITHOUT ANY WARRANTY; without even the implied warranty of
 * MERCHANTABILITY or FITNESS FOR A PARTICULAR PURPOSE.  See the
 * GNU General Public License for more details.
 *
 * You should have received a copy of the GNU General Public License
 * along with SPORE.  If not, see <http://www.gnu.org/licenses/>.
 *
 *
 * File:   connection_updater.cpp
 *
 * Created on October 11, 2016, 7:09 PM
 */

#include "connection_updater.h"

#include "common_synapse_properties.h"
#include "connector_base.h"
#include "genericmodel.h"

namespace spore
{

/**
 * Constructor.
 */
ConnectionUpdateManager::ConnectionUpdateManager()
: acceptable_latency_(-1.0),
interval_(-1.0),
cu_model_id_(nest::invalid_index),
cu_id_(nest::invalid_index),
has_connections_(false),
is_initialized_(false)
{
}

/**
 * Destructor.
 */
ConnectionUpdateManager::~ConnectionUpdateManager()
{
}

/**
 * @brief Sets up the ConnectionUpdateManager with the given update interval and
 * acceptable latency.
 *
 * This function must be called once before the first call to \a Connect after
 * the NEST kernel was reset or its status has changed. This function is invoked
 * by the \a InitSynapseUpdater SLI function.
 *
 * @param interval the update interval used to update connections.
 * @param acceptable_latency the maximum acceptable latency allowed for a connection.
 *
 * @note This function may not be thread safe.
 */
void ConnectionUpdateManager::setup(long interval, long acceptable_latency)
{
    const size_t num_threads = nest::kernel().vp_manager.get_num_threads();

    assert(num_threads > 0);
    assert(interval > 0);
    assert(acceptable_latency >= 0);

    if (connectors_.size() == 0)
    {
        connectors_.resize(num_threads);
        used_models_.resize(num_threads);
        garbage_pile_.resize(num_threads);
    }
    else
    {
        assert(connectors_.size() == num_threads);
    }

    if (cu_id_ == nest::invalid_index)
    {
        assert(cu_model_id_ != nest::invalid_index);
        cu_id_ = nest::kernel().node_manager.add_node(cu_model_id_, 1);
    }

    interval_ = interval;
    acceptable_latency_ = acceptable_latency;
}

/**
 * Initializes the connection update manager. This must be called once
 * at start up and should be done within the initialization of the module
 * that uses the ConnectionUpdateManager.
 */
void ConnectionUpdateManager::init(nest::index cu_model_id)
{
    assert(cu_model_id_ == nest::invalid_index);
    cu_model_id_ = cu_model_id;
}

/**
 * Check all child connectors and advance them if they required update.
 *
 * @param time the time point to advance to.
 * @param th the thread of the calling node.
 */
void ConnectionUpdateManager::update(const nest::Time& time, nest::thread th)
{
    if (!has_connections())
        return;

    assert(is_initialized_);

    const double t_trig = time.get_ms() - nest::Time::delay_steps_to_ms(acceptable_latency_);

    SynapseUpdateEvent ev;
    ev.set_stamp(time);

    std::vector<nest::ConnectorModel*> models = nest::kernel().model_manager.get_synapse_prototypes(th);

    for (std::set<ConnectionEntry>::iterator it = connectors_[th].begin();
            it != connectors_[th].end();
            it++)
    {
        assert(it->get_connector());

        if (t_trig > it->get_connector()->get_t_lastspike())
        {
            nest::Node &sender = it->get_sender();
            ev.set_sender(sender);
            ev.set_sender_gid(sender.get_gid());

            it->get_connector()->send(ev, th, models);
        }
    }

    execute_garbage_collector(th);
}

/**
 * Adds the given connector and removes the old one. New connector
 * can be 0; in that case only the old one is removed. The old
 * connector can be 0; in that case only the new one is added.
 * If new_conn is not 0 it must be a homogeneous connector model.
 *
 * @param: new_conn the connector object to be added.
 * @param: old_conn the old connector object to be removed.
 * @param: th the thread to which the connectors belong.
 * @param: cm the connector model that has created the new connector.
 * @param: syn_id the connection (synapse) type id.
 */
void ConnectionUpdateManager::register_connector(nest::ConnectorBase* new_conn, nest::ConnectorBase* old_conn,
                                                 nest::index sender_gid, nest::thread th, nest::synindex syn_id)
{
    if (connectors_.size() < (static_cast<size_t> (th)+1))
    {
        throw nest::BadProperty("Connection update manager was not set up correctly before the first call"
                                " to 'Connect'! Maybe you forgot to call 'InitSynapseUpdater'?");
    }

    used_models_[th].insert(syn_id);

    std::set<ConnectionEntry> &conns = connectors_[th];

    if (new_conn == old_conn)
    {
        assert(conns.find(ConnectionEntry(new_conn)) != conns.end());
    }
    else
    {
        nest::Node *sender = 0;

        if (old_conn)
        {
            // at this time the old connector is already deleted.
            // just check if it is still in the update set and
            // remove if found.
            std::set<ConnectionEntry>::iterator it = conns.find(ConnectionEntry(old_conn));
            assert(it != conns.end());
            sender = &it->get_sender();
            conns.erase(it);
        }

        if (sender_gid != nest::invalid_index)
        {
            sender = nest::kernel().node_manager.get_node(sender_gid);
        }

        if (new_conn)
        {
            assert(new_conn->homogeneous_model());
            assert(sender);
            conns.insert(ConnectionEntry(new_conn, sender));
        }
    }

    has_connections_ = true;
}

/**
 * Trigger garbage collector for given connection.
 */
void ConnectionUpdateManager::trigger_garbage_collector(nest::index target_gid, nest::index sender_gid,
                                                        nest::thread target_thread, nest::synindex syn_id)
{
    assert(nest::thread(garbage_pile_.size()) > target_thread);
    garbage_pile_[target_thread].push_back(GarbageCollectorEntry(target_gid, sender_gid, syn_id));
}

/**
 * Execute the garbage collector for the given thread.
 */
void ConnectionUpdateManager::execute_garbage_collector(nest::thread th)
{
    if (garbage_pile_[th].empty())
    {
        return;
    }

    for ( std::vector<GarbageCollectorEntry>::const_iterator it = garbage_pile_[th].begin();
          it != garbage_pile_[th].end();
          it++ )
    {
        nest::Node* target = nest::kernel().node_manager.get_node(it->get_target_gid());
        assert(target);
        nest::kernel().connection_manager.disconnect( *target, it->get_sender_gid(), th, it->get_syn_id() );
    }
    garbage_pile_[th].clear();
}

/**
 * Calibrates all registered connection models. This should be called
 * by the updater nodes when they are calibrated on simulation startup.
 *
 * @param: th the thread of the calling node.
 */
void ConnectionUpdateManager::calibrate(nest::thread th)
{
    nest::TimeConverter tc;

    std::vector<nest::ConnectorModel*> models = nest::kernel().model_manager.get_synapse_prototypes( th );

    for (std::set<nest::synindex>::const_iterator it = used_models_[th].begin();
         it != used_models_[th].end();
         it++)
    {
        models[*it]->calibrate(tc);
    }

    if (has_connections_ && !is_valid())
    {
        throw nest::BadProperty("Connection update manager was not set up correctly before the call"
                                " to 'Simulate'! Maybe you forgot to call 'InitSynapseUpdater'?");
    }
}

/**
 * Finalize the connection update manager. This should be called
 * by the updater nodes when they are finalized. This will execute
 * the garbage collector.
 *
 * @param: th the thread of the calling node.
 */
void ConnectionUpdateManager::finalize(nest::thread th)
{
    execute_garbage_collector(th);
}

/**
 * Sets the update manager into the initialized state. This should be called
 * by the updater nodes when their init_buffers method is triggered. After a
 * successful call to this the method is_initialized() will return true.
 */
void ConnectionUpdateManager::prepare()
{
    if (has_connections_ && !is_valid())
    {
        throw nest::BadProperty("Connection update manager was not set up correctly before the first call"
                                " to 'Simulate'! Maybe you forgot to call 'InitSynapseUpdater'?");
    }

    is_initialized_ = true;
}

/**
 * Reset the ConnectionUpdateManager. Removes all connectors that have
 * been registered.
 *
 * This function may not be thread safe.
 */
void ConnectionUpdateManager::reset()
{
    has_connections_ = false;
    is_initialized_ = false;
    connectors_.clear();
    used_models_.clear();
    garbage_pile_.clear();
    cu_id_ = nest::invalid_index;
}

/**
 * @return the only instance of ConnectionUpdateManager.
 */
ConnectionUpdateManager* ConnectionUpdateManager::instance()
{
    if (!instance_)
        instance_ = new ConnectionUpdateManager();

    return instance_;
}


/**
 * pointer to global instance.
 */
ConnectionUpdateManager* ConnectionUpdateManager::instance_ = 0;


//
// ConnectionUpdater implementation
//

/**
 * Constructor.
 */
ConnectionUpdater::ConnectionUpdater()
{
}

/**
 * Copy Constructor.
 */
ConnectionUpdater::ConnectionUpdater(const ConnectionUpdater& n)
: nest::Node(n)
{
}

/**
 * Destructor.
 */
ConnectionUpdater::~ConnectionUpdater()
{
    // The updater has been destroyed. This should only happen if
    // NESTs' kernel has been reset. We reset the update manager
    // here so that all connections are removed from it.
    if (get_thread() == 0)
    {
        ConnectionUpdateManager::instance()->reset();
    }
}

/**
 * Update function of the ConnectionUpdater node. This will trigger the update
 * function of the ConnectionUpdateManager in regular time intervals given
 * by ConnectionUpdateManager::interval_.
 *
 * @param origin the time slice origin.
 * @param from from time offset.
 * @param to to time offset.
 */
void ConnectionUpdater::update(nest::Time const& origin, const long from, const long to)
{
    const long interval = ConnectionUpdateManager::instance()->get_interval();

    const long start_time = origin.get_steps() + from;
    const long slice = to - from;

    if ((start_time % interval + slice) >= interval)
    {
        ConnectionUpdateManager::instance()->update(origin, get_thread());
    }
}

/**
 * Called when a simulation is about to be started. This Will set the node
 * frozen if the ConnectionUpdateManager does not need updates.
 */
void ConnectionUpdater::calibrate()
{
    ConnectionUpdateManager::instance()->calibrate(get_thread());

    set_frozen_(!ConnectionUpdateManager::instance()->is_valid() ||
                !ConnectionUpdateManager::instance()->has_connections());
}

/**
 * Called when a simulation is finished.
 */
void ConnectionUpdater::finalize()
{
    ConnectionUpdateManager::instance()->finalize(get_thread());
}

/**
 */
void ConnectionUpdater::init_buffers_()
{
    ConnectionUpdateManager::instance()->prepare();
}

/**
 */
void ConnectionUpdater::init_state_(const nest::Node& proto)
{
}

/**
 */
void ConnectionUpdater::get_status(DictionaryDatum&) const
{
}

/**
 */
void ConnectionUpdater::set_status(const DictionaryDatum&)
{
}


}
