# Supplementary material for: A Dynamic Connectome Supports the Emergence of Stable Computational Function of Neural Circuits through Reward-Based Learning
Source: eNeuro. 2018 Apr 24;5(2):ENEURO.0301-17.2018. doi: 10.1523/ENEURO.0301-17.2018 (PMC5913731; doi:10.1523/ENEURO.0301-17.2018)
Supplement: Extended Data — Supplementary Source Code. Download Extended Data, ZIP file. [file sup_enu-eN-TNC-0301-17-s02.zip › code/src/poisson_dbl_exp_neuron.cpp]

/*
 * This file is part of SPORE.
 *
 * Copyright (C) 2016, the SPORE team (see AUTHORS).
 *
 * SPORE is free software: you can redistribute it and/or modify
 * it under the terms of the GNU General Public License as published by
 * the Free Software Foundation, either version 2 of the License, or
 * (at your option) any later version.
 *
 * SPORE is distributed in the hope that it will be useful,
 * but WITHOUT ANY WARRANTY; without even the implied warranty of
 * MERCHANTABILITY or FITNESS FOR A PARTICULAR PURPOSE.  See the
 * GNU General Public License for more details.
 *
 * You should have received a copy of the GNU General Public License
 * along with SPORE.  If not, see <http://www.gnu.org/licenses/>.
 *
 *
 * File:   poisson_dbl_exp_neuron.cpp
 *
 * This file is based on pp_psc_delta.cpp which is part of NEST
 * (Copyright (C) 2004 The NEST Initiative).
 * See: http://nest-initiative.org/
 */

#include "poisson_dbl_exp_neuron.h"

#include "dict.h"
#include "integerdatum.h"
#include "doubledatum.h"
#include "dictutils.h"
#include "numerics.h"
#include "universal_data_logger_impl.h"
#include "compose.hpp"

#include "param_utils.h"
#include "spore_names.h"


namespace nest
{

/*
 * Recordables map of PoissonDblExpNeuron.
 */
template < >
void nest::RecordablesMap<spore::PoissonDblExpNeuron>::create()
{
    // use standard names whereever you can for consistency!
    insert_(names::V_m, &spore::PoissonDblExpNeuron::get_V_m_);
    insert_(names::E_sfa, &spore::PoissonDblExpNeuron::get_E_sfa_);
}
}

namespace spore
{
/*
 * Recordables map instance.
 */
nest::RecordablesMap<PoissonDblExpNeuron> PoissonDblExpNeuron::recordablesMap_;

//
// PoissonDblExpNeuron::Parameters_ implementation.
//

/*
 * Define default values and constraints for synaptic parameters.
 */
template < typename T, typename C >
    static void define_parameters( T & p, C &v )
{
    p.parameter( v.dead_time_, nest::names::dead_time, 1.0, pc::MinD(0.0) );
    p.parameter( v.dead_time_random_, nest::names::dead_time_random, false );
    p.parameter( v.dead_time_shape_, nest::names::dead_time_shape, 1l, pc::MinL(1) );
    p.parameter( v.with_reset_, nest::names::with_reset, true );
    p.parameter( v.c_1_, nest::names::c_1, 0.0 );
    p.parameter( v.c_2_, nest::names::c_2, 1.238 );
    p.parameter( v.c_3_, nest::names::c_3, 0.25, pc::MinD(0.0) );
    p.parameter( v.I_e_, nest::names::I_e, 0.0 );
    p.parameter( v.t_ref_remaining_, nest::names::t_ref_remaining, 0.0, pc::MinD(0.0) );
    p.parameter( v.tau_rise_exc_, names::tau_rise_exc, 2.0, pc::BiggerD(0.0) );
    p.parameter( v.tau_fall_exc_, names::tau_fall_exc, 20.0, pc::BiggerD(0.0) );
    p.parameter( v.tau_rise_inh_, names::tau_rise_inh, 1.0, pc::BiggerD(0.0) );
    p.parameter( v.tau_fall_inh_, names::tau_fall_inh, 10.0, pc::BiggerD(0.0) );
    p.parameter( v.input_conductance_, names::input_conductance, 1.0 );
    p.parameter( v.target_rate_, names::target_rate, 10.0, pc::MinD(0.0) );
    p.parameter( v.target_adaptation_speed_, names::target_adaptation_speed, 0.0, pc::MinD(0.0) );
}

/**
 * Default constructor defining default parameters.
 */
PoissonDblExpNeuron::Parameters_::Parameters_()
{
    SetDefault p;
    define_parameters < SetDefault > ( p, *this );
}

/**
 * Parameter getter function.
 */
void PoissonDblExpNeuron::Parameters_::get(DictionaryDatum& d) const
{
    GetStatus p( d );
    define_parameters < GetStatus > ( p, *this );
}

/**
 * Parameter setter function.
 */
void PoissonDblExpNeuron::Parameters_::set(const DictionaryDatum& d)
{
    CheckParameters p_check( d );
    define_parameters < CheckParameters > ( p_check, *this );
    SetStatus p_set( d );
    define_parameters < SetStatus > ( p_set, *this );
}


//
// PoissonDblExpNeuron::State_ implementation.
//


/**
 * Default constructor.
 */
PoissonDblExpNeuron::State_::State_()
: u_rise_exc_(0.0),
u_fall_exc_(0.0),
u_rise_inh_(0.0),
u_fall_inh_(0.0),
u_membrane_(0.0),
input_current_(0.0),
adaptive_threshold_(0.0),
r_(0)
{
}

/**
 * State getter function.
 */
void PoissonDblExpNeuron::State_::get(DictionaryDatum& d, const Parameters_&) const
{
    def<double>(d, nest::names::V_m, u_membrane_); // Membrane potential
    def<double>(d, names::adaptive_threshold, adaptive_threshold_);
}

/**
 * Sate setter function.
 */
void PoissonDblExpNeuron::State_::set(const DictionaryDatum& d, const Parameters_&)
{
    updateValue<double>(d, nest::names::V_m, u_membrane_);
    updateValue<double>(d, names::adaptive_threshold, adaptive_threshold_);
}

//
// PoissonDblExpNeuron::Buffers_ implementation.
//

/**
 * Constructor.
 */
PoissonDblExpNeuron::Buffers_::Buffers_(PoissonDblExpNeuron& n)
: logger_(n)
{
}

/**
 * Constructor.
 */
PoissonDblExpNeuron::Buffers_::Buffers_(const Buffers_&, PoissonDblExpNeuron& n)
: logger_(n)
{
}

//
// PoissonDblExpNeuron implementation.
//

/**
 * Default Constructor.
 */
PoissonDblExpNeuron::PoissonDblExpNeuron()
: TracingNode(),
P_(),
S_(),
B_(*this)
{
    recordablesMap_.create();
}

/**
 * Copy Constructor.
 */
PoissonDblExpNeuron::PoissonDblExpNeuron(const PoissonDblExpNeuron& n)
: TracingNode(n),
P_(n.P_),
S_(n.S_),
B_(n.B_, *this)
{
}

/**
 * Node state initialization.
 */
void PoissonDblExpNeuron::init_state_(const nest::Node& proto)
{
    const PoissonDblExpNeuron& pr = downcast<PoissonDblExpNeuron>(proto);
    S_ = pr.S_;
    S_.r_ = nest::Time(nest::Time::ms(P_.t_ref_remaining_)).get_steps();
}

/**
 * Initialize the node's spike and current buffers.
 */
void PoissonDblExpNeuron::init_buffers_()
{
    B_.exc_spikes_.clear(); //!< includes resize
    B_.inh_spikes_.clear(); //!< includes resize
    B_.currents_.clear(); //!< includes resize
    B_.logger_.reset(); //!< includes resize

    init_traces(1);
}

/**
 * Calibrate the node.
 */
void PoissonDblExpNeuron::calibrate()
{

    B_.logger_.init();

    V_.h_ = nest::Time::get_resolution().get_ms();
    V_.rng_ = nest::kernel().rng_manager.get_rng(get_thread());

    V_.decay_rise_exc_ = std::exp(-V_.h_ / P_.tau_rise_exc_);
    V_.decay_fall_exc_ = std::exp(-V_.h_ / P_.tau_fall_exc_);
    V_.decay_rise_inh_ = std::exp(-V_.h_ / P_.tau_rise_inh_);
    V_.decay_fall_inh_ = std::exp(-V_.h_ / P_.tau_fall_inh_);
    V_.norm_exc_ = (P_.tau_fall_exc_ / (P_.tau_fall_exc_ - P_.tau_rise_exc_));
    V_.norm_inh_ = (P_.tau_fall_inh_ / (P_.tau_fall_inh_ - P_.tau_rise_inh_));

    if (P_.dead_time_ != 0 && P_.dead_time_ < V_.h_)
        P_.dead_time_ = V_.h_;

    // TauR specifies the length of the absolute refractory period as
    // a double in ms. The grid based iaf_psp_delta can only handle refractory
    // periods that are integer multiples of the computation step size (h).
    // To ensure consistency with the overall simulation scheme such conversion
    // should be carried out via objects of class nest::Time. The conversion
    // requires 2 steps:
    //
    //     1. A time object r is constructed defining the representation of
    //        TauR in tics. This representation is then converted to computation time
    //        steps again by a strategy defined by class nest::Time.
    //     2. The refractory time in units of steps is read out by get_steps(), a member
    //        function of class nest::Time.
    //
    // The definition of the refractory period of the PoissonDblExpNeuron is consistent
    // with the one of iaf_neuron_ps.
    //
    // Choosing a TauR that is not an integer multiple of the computation time
    // step h will lead to accurate (up to the resolution h) and self-consistent
    // results. However, a neuron model capable of operating with real valued spike
    // time may exhibit a different effective refractory time.
    if (P_.dead_time_random_)
    {
        // Choose dead time rate parameter such that mean equals dead_time
        V_.dt_rate_ = P_.dead_time_shape_ / P_.dead_time_;
        V_.gamma_dev_.set_order(P_.dead_time_shape_);
    }
    else
    {
        V_.DeadTimeCounts_ = nest::Time(nest::Time::ms(P_.dead_time_)).get_steps();
        assert(V_.DeadTimeCounts_ >= 0); // Since t_ref_ >= 0, this can only fail in error
    }
}

/**
 * Update the node to the given time point.
 */
void PoissonDblExpNeuron::update(nest::Time const& origin, const long from, const long to)
{
    assert(from < to);

    for (long lag = from; lag < to; ++lag)
    {
        double psp_amplitude_exc = B_.exc_spikes_.get_value(lag);
        double psp_amplitude_inh = B_.inh_spikes_.get_value(lag);

        S_.u_rise_exc_ *= V_.decay_rise_exc_;
        S_.u_fall_exc_ *= V_.decay_fall_exc_;
        S_.u_rise_inh_ *= V_.decay_rise_inh_;
        S_.u_fall_inh_ *= V_.decay_fall_inh_;

        if (psp_amplitude_exc != 0.0)
        {
            S_.u_rise_exc_ += psp_amplitude_exc;
            S_.u_fall_exc_ += psp_amplitude_exc;
        }

        if (psp_amplitude_inh != 0.0)
        {
            S_.u_rise_inh_ += psp_amplitude_inh;
            S_.u_fall_inh_ += psp_amplitude_inh;
        }

        S_.u_membrane_ = V_.norm_exc_ * (S_.u_fall_exc_ - S_.u_rise_exc_) +
                V_.norm_inh_ * (S_.u_fall_inh_ - S_.u_rise_inh_) +
                P_.input_conductance_ * (S_.input_current_ + P_.I_e_);

        nest::Time time = nest::Time::step(origin.get_steps() + lag);

        S_.adaptive_threshold_ -= 1e-3 * V_.h_ * P_.target_rate_ * P_.target_adaptation_speed_;

        if (S_.r_ == 0)
        {
            // Neuron not refractory

            // Calculate instantaneous rate from transfer function:
            //     rate = c1 * u' + c2 * exp(c3 * u')

            double V_eff = S_.u_membrane_ - S_.adaptive_threshold_;

            double rate = (P_.c_1_ * V_eff + P_.c_2_ * std::exp(P_.c_3_ * V_eff));
            double spike_probability = -numerics::expm1(-rate * V_.h_ * 1e-3);
            long n_spikes = 0;

            if (rate > 0.0)
            {
                if (P_.dead_time_ > 0.0)
                {
                    // Draw random number and compare to probability to have a spike
                    if (V_.rng_->drand() <= spike_probability)
                        n_spikes = 1;
                }
                else
                {
                    // Draw Poisson random number of spikes
                    V_.poisson_dev_.set_lambda(rate);
                    n_spikes = V_.poisson_dev_.ldev(V_.rng_);
                }

                if (n_spikes > 0) // Is there a spike? Then set the new dead time.
                {
                    // Set dead time interval according to parameters
                    if (P_.dead_time_random_)
                    {
                        S_.r_ = nest::Time(nest::Time::ms(V_.gamma_dev_(V_.rng_) / V_.dt_rate_)).get_steps();
                    }
                    else
                        S_.r_ = V_.DeadTimeCounts_;

                    // And send the spike event
                    nest::SpikeEvent se;
                    se.set_multiplicity(n_spikes);
                    nest::kernel().event_delivery_manager.send(*this, se, lag);

                    // Reset the potential if applicable
                    if (P_.with_reset_)
                    {
                        S_.u_membrane_ = 0.0;
                        S_.u_rise_exc_ = 0.0;
                        S_.u_fall_exc_ = 0.0;
                        S_.u_rise_inh_ = 0.0;
                        S_.u_fall_inh_ = 0.0;
                    }

                    S_.adaptive_threshold_ += P_.target_adaptation_speed_;
                } // S_.u_membrane_ = P_.V_reset_;
            } // if (rate > 0.0)

            set_trace(time.get_steps(), double(n_spikes) - spike_probability);
        }
        else // Neuron is within dead time
        {
            set_trace(time.get_steps(), 0.0);
            --S_.r_;
        }

        // Set new input current
        S_.input_current_ = B_.currents_.get_value(lag);

        // Voltage logging
        B_.logger_.record_data(origin.get_steps() + lag);
    }
}

/**
 * SpikeEvent handling.
 * @param e the event.
 */
void PoissonDblExpNeuron::handle(nest::SpikeEvent& e)
{
    assert(e.get_delay() > 0);

    // We must compute the arrival time of the incoming spike
    // explicitly, since it depends on delay and offset within
    // the update cycle.  The way it is done here works, but
    // is clumsy and should be improved.
    if (e.get_rport() == 0)
    {
        B_.exc_spikes_.add_value(e.get_rel_delivery_steps(nest::kernel().simulation_manager.get_slice_origin()),
                                 e.get_weight() * e.get_multiplicity());
    }
    else if (e.get_rport() == 1)
    {
        B_.inh_spikes_.add_value(e.get_rel_delivery_steps(nest::kernel().simulation_manager.get_slice_origin()),
                                 e.get_weight() * e.get_multiplicity());
    }
    else
    {
        std::ostringstream msg;
        msg << "Unexpected rport id: " << e.get_rport();
        throw nest::BadProperty(msg.str());
    }
}

/**
 * CurrentEvent handling.
 * @param e the event.
 */
void PoissonDblExpNeuron::handle(nest::CurrentEvent& e)
{
    assert(e.get_delay() > 0);

    const double c = e.get_current();
    const double w = e.get_weight();

    B_.currents_.add_value(e.get_rel_delivery_steps(nest::kernel().simulation_manager.get_slice_origin()), w * c);
}

/**
 * DataLoggingRequest handling.
 * @param e the event.
 */
void PoissonDblExpNeuron::handle(nest::DataLoggingRequest& e)
{
    B_.logger_.handle(e);
}

}
