# Supplementary material for: A Dynamic Connectome Supports the Emergence of Stable Computational Function of Neural Circuits through Reward-Based Learning
Source: eNeuro. 2018 Apr 24;5(2):ENEURO.0301-17.2018. doi: 10.1523/ENEURO.0301-17.2018 (PMC5913731; doi:10.1523/ENEURO.0301-17.2018)
Supplement: Extended Data — Supplementary Source Code. Download Extended Data, ZIP file. [file sup_enu-eN-TNC-0301-17-s02.zip › code/src/sli/sporemodule-init.sli]

/*
 *  sporemodule-init.sli
 *
 *  This file is part of SPORE.
 *
 *  Copyright (C) 2016, the SPORE team (see AUTHORS).
 *
 *  SPORE is free software: you can redistribute it and/or modify
 *  it under the terms of the GNU General Public License as published by
 *  the Free Software Foundation, either version 2 of the License, or
 *  (at your option) any later version.
 *
 *  SPORE is distributed in the hope that it will be useful,
 *  but WITHOUT ANY WARRANTY; without even the implied warranty of
 *  MERCHANTABILITY or FITNESS FOR A PARTICULAR PURPOSE.  See the
 *  GNU General Public License for more details.
 *
 *  You should have received a copy of the GNU General Public License
 *  along with SPORE.  If not, see <http://www.gnu.org/licenses/>.
 *
 */

/*
 * Initialization file for SPOREModule.
 * Run automatically when SPOREModule is loaded.
 */

100 100 InitSynapseUpdater
