# Supplementary material for: A Dynamic Connectome Supports the Emergence of Stable Computational Function of Neural Circuits through Reward-Based Learning
Source: eNeuro. 2018 Apr 24;5(2):ENEURO.0301-17.2018. doi: 10.1523/ENEURO.0301-17.2018 (PMC5913731; doi:10.1523/ENEURO.0301-17.2018)
Supplement: Extended Data — Supplementary Source Code. Download Extended Data, ZIP file. [file sup_enu-eN-TNC-0301-17-s02.zip › code/src/spore_test_base.h]

/*
 * This file is part of SPORE.
 *
 * Copyright (C) 2016, the SPORE team (see AUTHORS).
 *
 * SPORE is free software: you can redistribute it and/or modify
 * it under the terms of the GNU General Public License as published by
 * the Free Software Foundation, either version 2 of the License, or
 * (at your option) any later version.
 *
 * SPORE is distributed in the hope that it will be useful,
 * but WITHOUT ANY WARRANTY; without even the implied warranty of
 * MERCHANTABILITY or FITNESS FOR A PARTICULAR PURPOSE.  See the
 * GNU General Public License for more details.
 *
 * You should have received a copy of the GNU General Public License
 * along with SPORE.  If not, see <http://www.gnu.org/licenses/>.
 *
 *
 * File:   spore_test_base.h
 *
 * Created on November 9, 2016, 3:13 PM
 */

#ifndef SPORE_TEST_BASE_H
#define SPORE_TEST_BASE_H

#include <string>

#include "nest.h"

#include "tracing_node.h"


namespace spore
{

/**
 * @brief Base class to all tests.
 */
class SporeTestBase
{
public:

    SporeTestBase(const std::string& name, nest::delay t_max = 1)
    : name_(name), t_max_(t_max)
    {
    };

    virtual ~SporeTestBase()
    {
    };

    const std::string& get_name() const
    {
        return name_;
    };

    nest::delay get_t_max() const
    {
        return t_max_;
    };

    virtual void init()
    {
    };

    virtual void check(nest::delay time_step, TracingNode* node)
    {
    };

    virtual size_t get_num_traces() const
    {
        return 0;
    };

    virtual double get_trace(nest::delay time_step, TracingNode::trace_id id)
    {
        assert(false);
    };

    virtual void get_status(DictionaryDatum& d) const
    {
    };

    virtual void set_status(const DictionaryDatum& d)
    {
    };

protected:

    void test_assert(bool condition, const std::string& msg)
    {
        if (!condition)
            throw std::runtime_error(name_ + " failed: " + msg);
    };

private:
    std::string name_;
    nest::delay t_max_;
};

}

#endif
