# Supplementary material for: A Dynamic Connectome Supports the Emergence of Stable Computational Function of Neural Circuits through Reward-Based Learning
Source: eNeuro. 2018 Apr 24;5(2):ENEURO.0301-17.2018. doi: 10.1523/ENEURO.0301-17.2018 (PMC5913731; doi:10.1523/ENEURO.0301-17.2018)
Supplement: Extended Data — Supplementary Source Code. Download Extended Data, ZIP file. [file sup_enu-eN-TNC-0301-17-s02.zip › code/src/spore_test_connection.h]

/*
 * This file is part of SPORE.
 *
 * Copyright (C) 2016, the SPORE team (see AUTHORS).
 *
 * SPORE is free software: you can redistribute it and/or modify
 * it under the terms of the GNU General Public License as published by
 * the Free Software Foundation, either version 2 of the License, or
 * (at your option) any later version.
 *
 * SPORE is distributed in the hope that it will be useful,
 * but WITHOUT ANY WARRANTY; without even the implied warranty of
 * MERCHANTABILITY or FITNESS FOR A PARTICULAR PURPOSE.  See the
 * GNU General Public License for more details.
 *
 * You should have received a copy of the GNU General Public License
 * along with SPORE.  If not, see <http://www.gnu.org/licenses/>.
 *
 *
 * File:   spore_test_connection.h
 *
 * Created on November 9, 2016, 4:03 PM
 */

#ifndef SPORE_TEST_CONNECTION
#define SPORE_TEST_CONNECTION

#include <cmath>
#include "nest.h"
#include "connection.h"
#include "normal_randomdev.h"
#include "spikecounter.h"

#include "tracing_node.h"
#include "spore_names.h"


namespace spore
{

/**
 * @brief Class holding the common properties for all synapses of type SporeTestConnection.
 */
class SporeTestConnectionCommonProperties : public nest::CommonSynapseProperties
{
public:

    /**
     * Constructor.
     */
    SporeTestConnectionCommonProperties()
    : nest::CommonSynapseProperties(),
    weight_update_time_(100.0),
    bap_trace_id_(0),
    resolution_unit_(-1)
    {
    }

    /**
     * Destructor.
     */
    ~SporeTestConnectionCommonProperties()
    {
    }

    /**
     * Object status getter.
     */
    void get_status(DictionaryDatum& d) const
    {
    }

    /**
     * Object status setter.
     */
    void set_status(const DictionaryDatum& d, nest::ConnectorModel& cm)
    {
        updateValue<double>(d, names::weight_update_time, weight_update_time_);
        updateValue<long>(d, names::bap_trace_id, bap_trace_id_);
    }

    /**
     * Calibrate all time objects, which are contained in this object.
     * This function is called when the time resolution changes and on
     * simulation startup.
     */
    void calibrate(const nest::TimeConverter& tc)
    {
        resolution_unit_ = nest::Time::get_resolution().get_ms();
    }

    /**
     * Check spike event.
     */
    void check_event(nest::SpikeEvent&)
    {
    }

    /**
     * @return GID of the reward transmitter associated to the synapse type.
     */
    long get_vt_gid() const
    {
        return -1;
    }

    /**
     * @return The reward transmitter associated to the synapse type.
     */
    nest::Node* get_node()
    {
        return nest::CommonSynapseProperties::get_node();
    }

    double weight_update_time_;
    TracingNode::trace_id bap_trace_id_;
    double resolution_unit_;
};

/**
 * @brief Connection for testing the spore module.
 *
 * SporeTestConnection class provides an interface for writing unit tests
 * for the SPORE module.
 */
template<typename targetidentifierT>
class SporeTestConnection : public nest::Connection<targetidentifierT>
{
public:

    SporeTestConnection();
    SporeTestConnection(const SporeTestConnection<targetidentifierT>& rhs);
    ~SporeTestConnection();

    //! Type to use for representing common synapse properties
    typedef SporeTestConnectionCommonProperties CommonPropertiesType;

    //! Shortcut for base class
    typedef nest::Connection<targetidentifierT> ConnectionBase;

    void check_connection(nest::Node& s, nest::Node& t,
                          nest::rport receptor_type, double t_lastspike, const CommonPropertiesType& cp)
    {
        if (!dynamic_cast<TracingNode*> (&t))
        {
            throw nest::IllegalConnection("This synapse only works with nodes exposing their firing probability trace (e.g. TracingNode-Subclass)!");
        }

        ConnTestDummyNode dummy_target;
        ConnectionBase::check_connection_(dummy_target, s, t, receptor_type);
    }

    void get_status(DictionaryDatum& d) const;
    void set_status(const DictionaryDatum& d, nest::ConnectorModel& cm);

    void send(nest::Event& e, nest::thread t, double t_lastspike, const CommonPropertiesType& cp);

    using ConnectionBase::get_delay_steps;
    using ConnectionBase::get_delay;
    using ConnectionBase::get_rport;
    using ConnectionBase::get_target;

    void set_weight(double w)
    {
        weight_ = w;
    }

    /**
     * @return Never retract this synapse, so return always false.
     */
    bool is_degenerated() const
    {
        return false;
    }

private:
    double weight_;
    double t_weight_;

    std::vector<double> recorder_times_;
    std::vector<double> recorder_values_;

    void update_synapse_state(double t_to,
                              double t_last_update,
                              TracingNode::const_iterator &bap_trace,
                              const CommonPropertiesType& cp);

    void update_synapic_weight(double time,
                               nest::thread thread,
                               TracingNode* target,
                               const CommonPropertiesType& cp);

    class ConnTestDummyNode : public nest::ConnTestDummyNodeBase
    {
    public:
        using nest::ConnTestDummyNodeBase::handles_test_event;

        nest::port handles_test_event(nest::SpikeEvent&, nest::rport)
        {
            return nest::invalid_port_;
        }

        nest::port handles_test_event(nest::DSSpikeEvent&, nest::rport)
        {
            return nest::invalid_port_;
        }
    };
};


/* ----------------------------------------------------------------
 * IMPLEMENTATION OF SYNAPSE
 * ---------------------------------------------------------------- */

/* ----------------------------------------------------------------
 * Object lifecycle
 * ---------------------------------------------------------------- */

template <typename targetidentifierT>
SporeTestConnection<targetidentifierT>::SporeTestConnection()
: ConnectionBase(),
weight_(0.0),
t_weight_(0.0)
{
}

template <typename targetidentifierT>
SporeTestConnection<targetidentifierT>::SporeTestConnection(const SporeTestConnection& rhs)
: ConnectionBase(rhs),
weight_(rhs.weight_),
t_weight_(rhs.t_weight_)
{
}

template <typename targetidentifierT>
SporeTestConnection<targetidentifierT>::~SporeTestConnection()
{
}

/* ----------------------------------------------------------------
 * Parameter and state extractions and manipulation functions
 * ---------------------------------------------------------------- */

template <typename targetidentifierT>
void SporeTestConnection<targetidentifierT>::get_status(DictionaryDatum& d) const
{
    ConnectionBase::get_status(d);
    (*d)[names::recorder_times] = recorder_times_;
    (*d)[names::recorder_values] = recorder_values_;
}

template <typename targetidentifierT>
void SporeTestConnection<targetidentifierT>::set_status(const DictionaryDatum& d, nest::ConnectorModel& cm)
{
    ConnectionBase::set_status(d, cm);
}

//
// Synapse event handling
//

/**
 * Send an event to the postsynaptic neuron. This will update the synapse state
 * and synaptic weights to the current slice origin and send the spike event.
 * This method is also triggered by the ConnectionUpdateManager to indicate
 * that the synapse is running out of data. In this case an invalid rport of -1
 * is passed and the spike is not delivered to the postsynaptic neuron.
 *
 * @param e the spike event.
 * @param thread the id of the connections thread.
 * @param t_last_spike the time of the last spike.
 * @param cp the synapse type common properties.
 */
template <typename targetidentifierT>
void SporeTestConnection<targetidentifierT>::send(nest::Event& e,
                                                  nest::thread thread,
                                                  double t_last_spike,
                                                  const CommonPropertiesType& cp)
{
    const double t_to = e.get_stamp().get_ms(); // ConnectionUpdateManager::instance()->get_origin().get_ms();
    double t_from = t_last_spike;

    assert(cp.resolution_unit_ > 0.0);

    if (t_to > t_last_spike)
    {
        // prepare the pointer to the target neuron. We can safely static_cast
        // since the connection is checked when established.
        TracingNode* target = static_cast<TracingNode*> (get_target(thread));

        TracingNode::const_iterator bap_trace = target->get_trace(nest::delay(t_from / cp.resolution_unit_), cp.bap_trace_id_ + get_rport());

        for (double next_weight_time = t_weight_ + cp.weight_update_time_;
                next_weight_time <= t_to;
                next_weight_time += cp.weight_update_time_)
        {
            update_synapse_state(next_weight_time, t_from, bap_trace, cp);
            update_synapic_weight(next_weight_time, thread, target, cp);
            t_from = next_weight_time;
        }

        if (t_to > t_from)
        {
            update_synapse_state(t_to, t_from, bap_trace, cp);
        }
    }

    if (e.get_rport() >= 0)
    {
        if (weight_ > 0.0)
        {
            e.set_weight(weight_);

            e.set_delay(get_delay_steps());
            e.set_receiver(*get_target(thread));
            e.set_rport(get_rport());
            e();
        }
    }
}

/**
 * Updates the state of the synapse to the given time point. This method
 * expects the back propagating action potential BAP trace of the postsynaptic
 * neuron and the reward (dopamine) trace of the reward transmitter to be
 * passed. Iterators are expected to be positioned at time t_last_update and
 * will be advanced to t_to after the call.
 *
 * @param t_to time to advance to.
 * @param t_last_update time of last update.
 * @param bap_trace iterator pointing to the current value of the BAP trace.
 * @param cp synapse type common properties.
 */
template <typename targetidentifierT>
void SporeTestConnection<targetidentifierT>::update_synapse_state(double t_to,
                                                                  double t_last_update,
                                                                  TracingNode::const_iterator& bap_trace,
                                                                  const CommonPropertiesType& cp)
{
    t_to -= cp.resolution_unit_ / 2.0; // exclude the last time step.

    for (double time = t_last_update; time < t_to; time += cp.resolution_unit_)
    {
        assert(time >= ConnectionUpdateManager::instance()->get_horizon().get_ms() &&
               time < ConnectionUpdateManager::instance()->get_origin().get_ms());

        recorder_times_.push_back(time);
        recorder_values_.push_back(*bap_trace);
        ++bap_trace;
    }
}

/**
 * Updates the synaptic parameter and weight of the synapse.
 *
 * @param time the time when the synapse is updated.
 * @param thread the thread of the synapse.
 * @param target the target node of the synapse.
 * @param cp the synapse type common properties.
 */
template <typename targetidentifierT>
void SporeTestConnection<targetidentifierT>::update_synapic_weight(double time,
                                                                   nest::thread thread,
                                                                   TracingNode* target,
                                                                   const CommonPropertiesType& cp)
{
    t_weight_ = time;
}

}

#endif
