# Supplementary material for: A Dynamic Connectome Supports the Emergence of Stable Computational Function of Neural Circuits through Reward-Based Learning
Source: eNeuro. 2018 Apr 24;5(2):ENEURO.0301-17.2018. doi: 10.1523/ENEURO.0301-17.2018 (PMC5913731; doi:10.1523/ENEURO.0301-17.2018)
Supplement: Extended Data — Supplementary Source Code. Download Extended Data, ZIP file. [file sup_enu-eN-TNC-0301-17-s02.zip › code/src/spore_test_node.cpp]

/*
 * This file is part of SPORE.
 *
 * Copyright (C) 2016, the SPORE team (see AUTHORS).
 *
 * SPORE is free software: you can redistribute it and/or modify
 * it under the terms of the GNU General Public License as published by
 * the Free Software Foundation, either version 2 of the License, or
 * (at your option) any later version.
 *
 * SPORE is distributed in the hope that it will be useful,
 * but WITHOUT ANY WARRANTY; without even the implied warranty of
 * MERCHANTABILITY or FITNESS FOR A PARTICULAR PURPOSE.  See the
 * GNU General Public License for more details.
 *
 * You should have received a copy of the GNU General Public License
 * along with SPORE.  If not, see <http://www.gnu.org/licenses/>.
 *
 *
 * File:   spore_test_node.cpp
 *
 * Created on November 9, 2016, 2:30 PM
 */

#include "spore_test_node.h"

#include "test_circular_buffer.h"
#include "test_tracing_node.h"
#include "test_pulse_trace.h"


namespace spore
{

/**
 * Constructor.
 */
SporeTestNode::SporeTestNode()
: test_time_(-1.0)
{
    register_test(new TestCircularBuffer());
    register_test(new TestTracingNode());
    register_test(new TestPulseTrace());
}

/**
 * Destructor.
 */
SporeTestNode::~SporeTestNode()
{
    //for ( std::map<std::string, SporeTestBase*>::iterator it = tests_.begin(); it != tests_.end(); ++it )
    //{
    //    delete it->second;
    //}
}

/**
 * Register a new test.
 */
void SporeTestNode::register_test(SporeTestBase* test)
{
    assert(tests_[test->get_name()] == 0);
    tests_[test->get_name()] = test;
}

/**
 * State initialization function
 */
void SporeTestNode::init_state_(const nest::Node& proto)
{
}

/**
 * State initialization function
 */
void SporeTestNode::init_buffers_()
{
    assert(not test_name_.empty());
    init_traces(tests_[test_name_]->get_num_traces());
    tests_[test_name_]->init();
}

/**
 * Calibration function.
 */
void SporeTestNode::calibrate()
{
}

/**
 * SpikeEvent handling.
 * @param e the event.
 */
void SporeTestNode::handle(nest::SpikeEvent& e)
{
}

/**
 * Update function.
 */
void SporeTestNode::update(nest::Time const& origin, const long from, const long to)
{
    assert(not test_name_.empty());

    SporeTestBase* test = tests_[test_name_];

    for (long lag = from; lag < to; ++lag)
    {
        const nest::Time time = nest::Time::step(origin.get_steps() + lag);

        for (TracingNode::trace_id tid = 0; tid < test->get_num_traces(); tid++)
        {
            assert(time.get_ms() >= ConnectionUpdateManager::instance()->get_origin().get_ms() &&
                   time.get_ms() < ConnectionUpdateManager::instance()->get_origin().get_ms() +
                   nest::kernel().connection_manager.get_min_delay());

            set_trace(time.get_steps(), test->get_trace(time.get_steps(), tid), tid);
        }

        if ((test_time_ >= time.get_ms()) && (test_time_ < (time + nest::Time::get_resolution()).get_ms()))
        {
            test->check(time.get_steps(), this);
        }
    }
}

}
