# Supplementary material for: A Dynamic Connectome Supports the Emergence of Stable Computational Function of Neural Circuits through Reward-Based Learning
Source: eNeuro. 2018 Apr 24;5(2):ENEURO.0301-17.2018. doi: 10.1523/ENEURO.0301-17.2018 (PMC5913731; doi:10.1523/ENEURO.0301-17.2018)
Supplement: Extended Data — Supplementary Source Code. Download Extended Data, ZIP file. [file sup_enu-eN-TNC-0301-17-s02.zip › code/src/sporemodule.cpp]

/*
 * This file is part of SPORE.
 *
 * Copyright (C) 2016, the SPORE team (see AUTHORS).
 *
 * SPORE is free software: you can redistribute it and/or modify
 * it under the terms of the GNU General Public License as published by
 * the Free Software Foundation, either version 2 of the License, or
 * (at your option) any later version.
 *
 * SPORE is distributed in the hope that it will be useful,
 * but WITHOUT ANY WARRANTY; without even the implied warranty of
 * MERCHANTABILITY or FITNESS FOR A PARTICULAR PURPOSE.  See the
 * GNU General Public License for more details.
 *
 * You should have received a copy of the GNU General Public License
 * along with SPORE.  If not, see <http://www.gnu.org/licenses/>.
 *
 *
 * File:   sporemodule.cpp
 *
 * Created on March 30, 2015, 3:19 AM
 */

#include "sporemodule.h"
#include "spore.h"

// Includes from nestkernel:
#include "connection_manager_impl.h"
#include "connector_model_impl.h"
#include "dynamicloader.h"
#include "exceptions.h"
#include "genericmodel.h"
#include "genericmodel_impl.h"
#include "kernel_manager.h"
#include "model.h"
#include "model_manager_impl.h"
#include "nestmodule.h"
#include "target_identifier.h"

// Include the module's headers
#include "connection_updater.h"
#include "diligent_connector_model.h"

#include "poisson_dbl_exp_neuron.h"
#include "synaptic_sampling_rewardgradient_connection.h"
#include "reward_in_proxy.h"

#ifdef __SPORE_DEBUG__
#include "spore_test_node.h"
#include "spore_test_connection.h"
#endif

/*
 * The dynamic module loader must be able to find your module.
 * You make the module known to the loader by defining an instance of your
 * module class in global scope. This instance must have the name
 *
 * <modulename>_LTX_mod
 *
 * The dynamicloader can then load modulename and search for symbol "mod" in it.
 */
spore::SporeModule sporemodule_LTX_mod;

/**
 * Constructor.
 */
spore::SporeModule::SporeModule()
{
#ifdef LINKED_MODULE
    // register this module at the dynamic loader
    // this is needed to allow for linking in this module at compile time
    // all registered modules will be initialized by the main app's dynamic loader
    nest::DynamicLoaderModule::registerLinkedModule(this);
#endif
}

/**
 * Destructor.
 */
spore::SporeModule::~SporeModule()
{
}

/**
 * Return the name of the model.
 */
const std::string spore::SporeModule::name(void) const
{
    std::stringstream sstr;
    sstr << "SPORE (version " << __SPORE_VERSION__ << ")";
    return sstr.str(); // Return name of the module
}

/**
 * Return the name of a sli file to execute when sporemodule is loaded.
 * This mechanism can be used to define SLI commands associated with your
 * module, in particular, set up type tries for functions you have defined.
 */
const std::string spore::SporeModule::commandstring(void) const
{
    // Instruct the interpreter to load sporemodule-init.sli
    return std::string("(sporemodule-init) run");
}

/**
 * Constructor.
 */
spore::SporeModule::
InitSynapseUpdater_i_i_Function::InitSynapseUpdater_i_i_Function()
{
}

/**
 * Initializes the synapse updater nodes.
 *
 * @param i   pointer to the SLI interpreter.
 */
void spore::SporeModule::
InitSynapseUpdater_i_i_Function::execute(SLIInterpreter* i) const
{
    // Check if we have (at least) five arguments on the stack.
    i->assert_stack_load(2);

    const long interval = getValue<long>(i->OStack.pick(1)); // bottom
    const long delay = getValue<long>(i->OStack.pick(0)); // top

    if (interval <= 0)
    {
        throw nest::BadProperty("The update interval (first argument passed to InitSynapseUpdater)"
                                " must be larger than 0.");
    }

    if (delay < 0)
    {
        throw nest::BadProperty("The maximum acceptable delay (second argument passed to InitSynapseUpdater)"
                                " must be larger or equal to 0.");
    }

    ConnectionUpdateManager::instance()->setup(interval, delay);

    i->OStack.pop(2);
    i->EStack.pop();
}

/**
 * Initialize module by registering models with the interpreter.
 * @param SLIInterpreter* SLI interpreter
 */
void spore::SporeModule::init(SLIInterpreter* i)
{
    // Register nodes
    const nest::index cu_model_id =
            nest::kernel().model_manager.register_node_model<ConnectionUpdater>("connection_updater",
            /*private_model=*/true);

    nest::kernel().model_manager.register_node_model<PoissonDblExpNeuron>("poisson_dbl_exp_neuron");
    nest::kernel().model_manager.register_node_model<RewardInProxy>("reward_in_proxy");

    ConnectionUpdateManager::instance()->init(cu_model_id);

    spore::register_diligent_connection_model
            < SynapticSamplingRewardGradientConnection<nest::TargetIdentifierPtrRport> >
            ("synaptic_sampling_rewardgradient_synapse");

    i->createcommand("InitSynapseUpdater", &init_synapse_updater_i_i_function_);

#ifdef __SPORE_DEBUG__
    nest::kernel().model_manager.register_node_model<SporeTestNode>("spore_test_node");
    spore::register_diligent_connection_model
            < SporeTestConnection<nest::TargetIdentifierPtrRport> >("spore_test_synapse");
#endif
}
