# Supplementary material for: A Dynamic Connectome Supports the Emergence of Stable Computational Function of Neural Circuits through Reward-Based Learning
Source: eNeuro. 2018 Apr 24;5(2):ENEURO.0301-17.2018. doi: 10.1523/ENEURO.0301-17.2018 (PMC5913731; doi:10.1523/ENEURO.0301-17.2018)
Supplement: Extended Data — Supplementary Source Code. Download Extended Data, ZIP file. [file sup_enu-eN-TNC-0301-17-s02.zip › code/src/test_tracing_node.cpp]

/*
 * This file is part of SPORE.
 *
 * Copyright (C) 2016, the SPORE team (see AUTHORS).
 *
 * SPORE is free software: you can redistribute it and/or modify
 * it under the terms of the GNU General Public License as published by
 * the Free Software Foundation, either version 2 of the License, or
 * (at your option) any later version.
 *
 * SPORE is distributed in the hope that it will be useful,
 * but WITHOUT ANY WARRANTY; without even the implied warranty of
 * MERCHANTABILITY or FITNESS FOR A PARTICULAR PURPOSE.  See the
 * GNU General Public License for more details.
 *
 * You should have received a copy of the GNU General Public License
 * along with SPORE.  If not, see <http://www.gnu.org/licenses/>.
 *
 *
 * File:   test_tracing_node.cpp
 *
 * Created on November 9, 2016, 5:03 PM
 */

#include "test_tracing_node.h"

#include "tracing_node.h"

namespace spore
{

/**
 * Constructor.
 */
TestTracingNode::TestTracingNode()
: SporeTestBase("test_tracing_node")
{
}

/**
 * Execute once at startup.
 */
void TestTracingNode::check(nest::delay time_step, TracingNode* node)
{
    test_assert(node->get_num_traces() == 5, "number of traces");

    for (size_t tid = 0; tid < node->get_num_traces(); tid++)
    {
        for (nest::delay t = 0; t < time_step; t++)
        {
            test_assert((*node->get_trace(t, tid)) == t + tid, "trace content");
        }
    }
}

}
