# Supplementary material for: A Dynamic Connectome Supports the Emergence of Stable Computational Function of Neural Circuits through Reward-Based Learning
Source: eNeuro. 2018 Apr 24;5(2):ENEURO.0301-17.2018. doi: 10.1523/ENEURO.0301-17.2018 (PMC5913731; doi:10.1523/ENEURO.0301-17.2018)
Supplement: Extended Data — Supplementary Source Code. Download Extended Data, ZIP file. [file sup_enu-eN-TNC-0301-17-s02.zip › code/unittests/test_dbl_exp_neuron_rate.py]

#! /usr/bin/env python
# -*- coding: utf-8 -*-

#
# This file is part of SPORE.
#
# Copyright (C) 2016, the SPORE team (see AUTHORS).
#
# SPORE is free software: you can redistribute it and/or modify
# it under the terms of the GNU General Public License as published by
# the Free Software Foundation, either version 2 of the License, or
# (at your option) any later version.
#
# SPORE is distributed in the hope that it will be useful,
# but WITHOUT ANY WARRANTY; without even the implied warranty of
# MERCHANTABILITY or FITNESS FOR A PARTICULAR PURPOSE.  See the
# GNU General Public License for more details.
#
# You should have received a copy of the GNU General Public License
# along with SPORE.  If not, see <http://www.gnu.org/licenses/>.
#
#

import nest
import unittest


class TestStringMethods(unittest.TestCase):

    def do_exp_poisson_neuron_rate_test(self, I_e, target_rate):

        nest.ResetKernel()

        # create neuron and multimeter
        T = 10000
        tau_rise_exc = 2.0
        tau_fall_exc = 20.0
        tau_rise_inh = 1.0
        tau_fall_inh = 10.0

        n = nest.Create('poisson_dbl_exp_neuron',  params={
                        'tau_rise_exc': tau_rise_exc, 'tau_fall_exc': tau_fall_exc,
                        'tau_rise_inh': tau_rise_inh, 'tau_fall_inh': tau_fall_inh,
                        'I_e': I_e})

        m = nest.Create('spike_detector')

        nest.Connect(n, m)

        # simulate
        nest.Simulate(T)

        events = nest.GetStatus(m)[0]['events']

        rate = len(events['times']) * 1000.0 / T

        self.assertTrue((rate - target_rate)**2 < 0.00001, "poisson neuron rate test")

    def test_spore_exp_poisson_neuron_rate_1(self):
        self.do_exp_poisson_neuron_rate_test(20.0, 154.7)

    def test_spore_exp_poisson_neuron_rate_2(self):
        self.do_exp_poisson_neuron_rate_test(10.0, 13.1)

    def test_spore_exp_poisson_neuron_rate_3(self):
        self.do_exp_poisson_neuron_rate_test(5.0, 3.7)

    def test_spore_exp_poisson_neuron_rate_4(self):
        self.do_exp_poisson_neuron_rate_test(3.0, 2.4)

    def test_spore_exp_poisson_neuron_rate_5(self):
        self.do_exp_poisson_neuron_rate_test(2.0, 2.0)

    def test_spore_exp_poisson_neuron_rate_6(self):
        self.do_exp_poisson_neuron_rate_test(1.0, 1.3)

    def test_spore_exp_poisson_neuron_rate_7(self):
        self.do_exp_poisson_neuron_rate_test(0.0, 1.1)

    def test_spore_exp_poisson_neuron_rate_8(self):
        self.do_exp_poisson_neuron_rate_test(-1.0, 0.6)

    def test_spore_exp_poisson_neuron_rate_9(self):
        self.do_exp_poisson_neuron_rate_test(-3.0, 0.4)


if __name__ == '__main__':
    nest.Install("sporemodule")
    unittest.main()
