# Supplementary material for: A Dynamic Connectome Supports the Emergence of Stable Computational Function of Neural Circuits through Reward-Based Learning
Source: eNeuro. 2018 Apr 24;5(2):ENEURO.0301-17.2018. doi: 10.1523/ENEURO.0301-17.2018 (PMC5913731; doi:10.1523/ENEURO.0301-17.2018)
Supplement: Extended Data — Supplementary Source Code. Download Extended Data, ZIP file. [file sup_enu-eN-TNC-0301-17-s02.zip › code/unittests/test_tracing_node.py]

#! /usr/bin/env python
# -*- coding: utf-8 -*-

#
# This file is part of SPORE.
#
# Copyright (C) 2016, the SPORE team (see AUTHORS).
#
# SPORE is free software: you can redistribute it and/or modify
# it under the terms of the GNU General Public License as published by
# the Free Software Foundation, either version 2 of the License, or
# (at your option) any later version.
#
# SPORE is distributed in the hope that it will be useful,
# but WITHOUT ANY WARRANTY; without even the implied warranty of
# MERCHANTABILITY or FITNESS FOR A PARTICULAR PURPOSE.  See the
# GNU General Public License for more details.
#
# You should have received a copy of the GNU General Public License
# along with SPORE.  If not, see <http://www.gnu.org/licenses/>.
#
#

import nest
import unittest


class TestStringMethods(unittest.TestCase):

    # test tracing node
    def test_tracing_node_1(self):
        nest.ResetKernel()
        nest.SetKernelStatus({"resolution": 1.0})
        nest.sli_func('InitSynapseUpdater', 200, 200)
        nest.CopyModel("spore_test_node", "test_tracing_node", {"test_name": "test_tracing_node", "test_time": 300.0})
        nest.Create("test_tracing_node", 1)
        nest.Simulate(400)

    def test_tracing_node_2(self):
        nest.ResetKernel()
        nest.SetKernelStatus({"resolution": 0.1})
        nest.sli_func('InitSynapseUpdater', 2000, 2000)
        nest.CopyModel("spore_test_node", "test_tracing_node", {"test_name": "test_tracing_node", "test_time": 300.0})
        nest.Create("test_tracing_node", 1)
        nest.Simulate(400)

    def test_tracing_node_3(self):
        nest.ResetKernel()
        nest.SetKernelStatus({"resolution": 10.0})
        nest.sli_func('InitSynapseUpdater', 20, 20)
        nest.CopyModel("spore_test_node", "test_tracing_node", {"test_name": "test_tracing_node", "test_time": 300.0})
        nest.Create("test_tracing_node", 1)
        nest.Simulate(400)

    def test_tracing_node_4(self):
        nest.ResetKernel()
        nest.SetKernelStatus({"resolution": 5.0})
        nest.sli_func('InitSynapseUpdater', 40, 40)
        nest.CopyModel("spore_test_node", "test_tracing_node", {"test_name": "test_tracing_node", "test_time": 300.0})
        nest.Create("test_tracing_node", 1)
        nest.Simulate(400)


if __name__ == '__main__':
    nest.Install("sporemodule")
    unittest.main()
