# Supplementary material for: A Dynamic Connectome Supports the Emergence of Stable Computational Function of Neural Circuits through Reward-Based Learning
Source: eNeuro. 2018 Apr 24;5(2):ENEURO.0301-17.2018. doi: 10.1523/ENEURO.0301-17.2018 (PMC5913731; doi:10.1523/ENEURO.0301-17.2018)
Supplement: Extended Data — Supplementary Source Code. Download Extended Data, ZIP file. [file sup_enu-eN-TNC-0301-17-s02.zip › code/utils/init-docs.sh]

# 
# This file is part of SPORE.
#
# SPORE is free software: you can redistribute it and/or modify
# it under the terms of the GNU General Public License as published by
# the Free Software Foundation, either version 2 of the License, or
# (at your option) any later version.
#
# SPORE is distributed in the hope that it will be useful,
# but WITHOUT ANY WARRANTY; without even the implied warranty of
# MERCHANTABILITY or FITNESS FOR A PARTICULAR PURPOSE.  See the
# GNU General Public License for more details.
#
# You should have received a copy of the GNU General Public License
# along with SPORE.  If not, see <http://www.gnu.org/licenses/>.
#
#
# File:   init-docs.sh
#
# Created on March 24, 2017
#

git clone -b gh-pages `git config --get remote.origin.url` .docs
