# Supplementary material for: A Dynamic Connectome Supports the Emergence of Stable Computational Function of Neural Circuits through Reward-Based Learning
Source: eNeuro. 2018 Apr 24;5(2):ENEURO.0301-17.2018. doi: 10.1523/ENEURO.0301-17.2018 (PMC5913731; doi:10.1523/ENEURO.0301-17.2018)
Supplement: Extended Data — Supplementary Source Code. Download Extended Data, ZIP file. [file sup_enu-eN-TNC-0301-17-s02.zip › code/utils/run-style-check.sh]

mkdir -p style-reports
now=$(date +"%m-%d-%Y-%T")
flake8 --ignore=E241,F403,F405 --max-line-length=120 --exclude style-reports/ --tee --output-file style-reports/report-${now}.txt
# echo $?
# E501 line too long (89 > 79 characters)
# W293 blank line contains whitespace
# W291 trailing whitespace
# E265 block comment should start with '# '
# E231 missing whitespace after ':'
# E127 continuation line over-indented for visual indent
# E262 inline comment should start with '# '
# E241 multiple spaces after ','
# F403 star-imports
# F405 variable undefined or from star-import
exit $?
